# Supplementary material for: Cs2UPd3Se6
Source: Acta Crystallogr Sect E Struct Rep Online. 2011 Jan 12;67(Pt 2):i9. doi: 10.1107/S1600536810053924 (PMC3051717; doi:10.1107/S1600536810053924)
Supplement: Supplementary file 2 [file e-67-000i9-Isup2.hkl]

# 
# h,k,l, Fc-squared, Fo-squared, sigma(Fo-squared) and status flag 
# 
data_I
_shelx_title ' Cs2UPd3Se6 in Fmmm' 
_shelx_refln_list_code          4 
_shelx_F_calc_maximum     2099.08 
_exptl_crystal_F_000      4352.00 
_reflns_d_resolution_high  0.7433 
 
loop_ 
 _symmetry_equiv_pos_as_xyz 
 'x, y, z' 
 '-x, -y, z' 
 '-x, y, -z' 
 'x, -y, -z' 
 'x, y+1/2, z+1/2' 
 '-x, -y+1/2, z+1/2' 
 '-x, y+1/2, -z+1/2' 
 'x, -y+1/2, -z+1/2' 
 'x+1/2, y, z+1/2' 
 '-x+1/2, -y, z+1/2' 
 '-x+1/2, y, -z+1/2' 
 'x+1/2, -y, -z+1/2' 
 'x+1/2, y+1/2, z' 
 '-x+1/2, -y+1/2, z' 
 '-x+1/2, y+1/2, -z' 
 'x+1/2, -y+1/2, -z' 
 '-x, -y, -z' 
 'x, y, -z' 
 'x, -y, z' 
 '-x, y, z' 
 '-x, -y+1/2, -z+1/2' 
 'x, y+1/2, -z+1/2' 
 'x, -y+1/2, z+1/2' 
 '-x, y+1/2, z+1/2' 
 '-x+1/2, -y, -z+1/2' 
 'x+1/2, y, -z+1/2' 
 'x+1/2, -y, z+1/2' 
 '-x+1/2, y, z+1/2' 
 '-x+1/2, -y+1/2, -z' 
 'x+1/2, y+1/2, -z' 
 'x+1/2, -y+1/2, z' 
 '-x+1/2, y+1/2, z' 
 
_cell_length_a    10.1034 
_cell_length_b    15.5046 
_cell_length_c    17.5503 
_cell_angle_alpha  90.000 
_cell_angle_beta   90.000 
_cell_angle_gamma  90.000 
 
_shelx_F_squared_multiplier     1.000 
 
loop_ 
 _refln_index_h 
 _refln_index_k 
 _refln_index_l 
 _refln_F_squared_calc 
 _refln_F_squared_meas 
 _refln_F_squared_sigma 
 _refln_observed_status 
   2   0   0    20576.56    20219.70    589.77 o 
   4   0   0  1689952.62  1793895.25  41717.33 o 
   6   0   0  3743516.75  4013807.00  93322.55 o 
   8   0   0    92780.12    91858.15   2825.11 o 
  10   0   0   609663.19   590339.69  16552.13 o 
  12   0   0  1182156.62  1161504.38  53492.24 o 
   0   2   0  1544026.50  1585834.75  41721.91 o 
   2   2   0    28674.33    29700.53    556.16 o 
   4   2   0   153155.23   155564.17   2650.04 o 
   6   2   0  1842533.38  1910194.00  31422.11 o 
   8   2   0   126553.61   130054.62   2510.45 o 
  10   2   0    81828.94    80875.94   2059.23 o 
  12   2   0   165475.48   165015.28   4995.62 o 
   0   4   0   514870.12   447350.44  17699.62 o 
   2   4   0     7526.51     9292.04    261.28 o 
   4   4   0     7747.01     9163.30    297.76 o 
   6   4   0    45073.79    45566.59    913.63 o 
   8   4   0   449687.09   445844.28   8786.65 o 
  10   4   0   439392.25   429494.28  10494.20 o 
  12   4   0   625096.75   603618.06  14687.87 o 
   0   6   0   200282.39   179122.28   4480.09 o 
   2   6   0   387429.91   353168.66   6558.15 o 
   4   6   0   128763.26   127463.71   2271.56 o 
   6   6   0   942721.88   955878.75  16966.62 o 
   8   6   0     9620.74    10208.19    689.92 o 
  10   6   0     1422.81     5375.15   1708.67 o 
  12   6   0   225193.67   217225.77   5724.67 o 
   0   8   0  4274957.50  4240791.50  98430.02 o 
   2   8   0   338277.53   322659.50   5901.16 o 
   4   8   0   182198.02   182282.34   3476.87 o 
   6   8   0   945545.00   960303.69  22353.74 o 
   8   8   0     4249.22     6529.71    703.71 o 
  10   8   0    41064.55    41511.48   1612.06 o 
  12   8   0   469569.12   413658.44  21908.37 o 
   0  10   0  3506281.50  3558535.75  82605.10 o 
   2  10   0   245322.75   250332.19   5324.78 o 
   4  10   0   156631.70   156863.05   3405.54 o 
   6  10   0  3142864.75  3314900.00  77457.53 o 
   8  10   0     9998.80     9816.21    918.16 o 
  10  10   0   723659.38   719062.88  28243.37 o 
   0  12   0   484103.59   469375.31  11228.00 o 
   2  12   0    34606.87    36015.56   1331.39 o 
   4  12   0     8741.08     8662.95    869.18 o 
   6  12   0    73130.20    82259.41   3629.64 o 
   8  12   0    80812.68    85610.30   3051.71 o 
  10  12   0   125114.79   128108.19   4228.89 o 
   0  14   0    12108.68     8798.45   1193.07 o 
   2  14   0   193214.11   187943.78   3959.52 o 
   4  14   0   133105.30   139017.78   4773.45 o 
   6  14   0   194772.27   200577.05   4895.22 o 
   8  14   0    16590.62    17296.80   1579.30 o 
   0  16   0   892593.00   848596.06  27297.28 o 
   2  16   0    12378.38    15160.69   1588.52 o 
   4  16   0    70998.15    67110.75   2155.89 o 
   6  16   0   247740.69   255821.89   9029.19 o 
   0  18   0   844811.00   765913.19  24767.85 o 
   2  18   0     1842.55     2114.73    877.24 o 
   4  18   0     3531.54     4069.35   1524.02 o 
   6  18   0   901657.88  1012651.56  35749.23 o 
   0  20   0   939071.62   825868.56  26700.38 o 
   2  20   0     2555.95     1811.58   1815.03 o 
   1   1   1    67070.65    67734.31    909.25 o 
   3   1   1   176702.42   187642.42   2229.86 o 
   5   1   1   340299.88   341424.62   4030.35 o 
   7   1   1    73844.05    75063.30   1019.74 o 
   9   1   1      770.88     1863.71    246.35 o 
  11   1   1   119399.56   118011.98   2253.96 o 
  13   1   1    88965.14    85765.35   2463.53 o 
   1   3   1   264481.41   254670.61   3933.41 o 
   3   3   1   905690.50   928341.31  10827.63 o 
   5   3   1    95878.40    95473.01   1192.84 o 
   7   3   1   240840.81   240970.20   3020.07 o 
   9   3   1   201081.59   201545.81   3203.87 o 
  11   3   1    68862.80    68676.58   1467.92 o 
  13   3   1    92230.77    90566.23   2740.58 o 
   1   5   1    46166.00    42310.87    696.95 o 
   3   5   1   413877.81   410149.78   5005.65 o 
   5   5   1   170109.91   166515.53   2042.79 o 
   7   5   1    50351.93    49879.68    867.75 o 
   9   5   1    22641.73    24621.68    671.08 o 
  11   5   1    17106.46    17756.99    769.86 o 
  13   5   1    49364.32    47386.75   2107.81 o 
   1   7   1   231722.66   213851.33   2944.47 o 
   3   7   1   164246.25   160907.31   2151.30 o 
   5   7   1   266302.59   276960.53   3722.74 o 
   7   7   1    54821.40    55946.66   1148.52 o 
   9   7   1   101095.80   100450.88   1833.67 o 
  11   7   1   130673.80   123017.13   2711.11 o 
   1   9   1    55155.69    53194.06   1127.97 o 
   3   9   1   162940.09   162689.94   2266.56 o 
   5   9   1   320491.22   323406.97   4541.42 o 
   7   9   1    70842.92    69386.75   1463.39 o 
   9   9   1      276.93     1061.34    608.60 o 
  11   9   1   123981.52   122888.60   2999.72 o 
   1  11   1     9710.21    10979.67    445.16 o 
   3  11   1      551.55      683.54    608.96 o 
   5  11   1    46075.99    47670.02   1090.12 o 
   7  11   1     4700.30     5583.79    592.62 o 
   9  11   1     5280.79     5707.39    735.93 o 
  11  11   1    29400.99    33697.03   4533.94 o 
   1  13   1    58233.39    57083.23   1025.84 o 
   3  13   1   553845.50   561156.81   9095.56 o 
   5  13   1     2886.91     3758.53    670.89 o 
   7  13   1   183435.38   194094.08   4448.73 o 
   9  13   1   123351.09   127144.76   3074.91 o 
   1  15   1     1921.26     2606.90    507.99 o 
   3  15   1    70212.23    69745.89   1357.01 o 
   5  15   1    11843.20    12554.79    850.73 o 
   7  15   1     9745.30     9991.97    920.75 o 
   1  17   1    70177.81    67118.52   1486.30 o 
   3  17   1       56.59     1243.12    678.17 o 
   5  17   1   164139.25   165205.95   3292.61 o 
   7  17   1      276.99     -887.93    887.93 o 
   1  19   1    15728.04    13079.92    837.34 o 
   3  19   1    21761.91    20284.14   1353.80 o 
   5  19   1    80802.17    90590.29   5986.71 o 
   0   0   2   126469.49   117332.36   2767.87 o 
   2   0   2    44596.82    48018.95   1148.19 o 
   4   0   2   297819.78   301539.94   5039.04 o 
   6   0   2    44800.99    46728.79    906.28 o 
   8   0   2   523520.00   530352.69  10218.06 o 
  10   0   2    52768.12    50372.91   1394.64 o 
  12   0   2   128966.16   129662.09   4026.69 o 
   0   2   2    38569.46    36912.62    709.71 o 
   2   2   2  1360191.00  1409109.88  18148.38 o 
   4   2   2    51007.71    51818.27    680.84 o 
   6   2   2   529134.06   532358.88   6265.61 o 
   8   2   2   101089.13   100252.50   1399.91 o 
  10   2   2   211672.81   211833.23   3583.79 o 
  12   2   2    19485.90    18754.54    755.48 o 
   0   4   2   185524.20   164397.73   4680.50 o 
   2   4   2   396633.03   382117.22   4811.32 o 
   4   4   2    33622.80    33637.12    463.10 o 
   6   4   2    84611.96    85295.42   1105.14 o 
   8   4   2     4915.79     8260.37    572.54 o 
  10   4   2    45660.61    45944.25   1096.06 o 
  12   4   2     5044.46     6909.33    616.17 o 
   0   6   2    95813.70    87870.95   3245.85 o 
   2   6   2    49651.76    48280.11    737.49 o 
   4   6   2   125264.94   125468.55   1641.62 o 
   6   6   2    61539.18    63446.29   1085.69 o 
   8   6   2    64378.28    64516.30   1192.10 o 
  10   6   2    26866.97    27684.09    818.97 o 
  12   6   2    37382.83    38029.17   1221.10 o 
   0   8   2   557798.00   546322.44  10595.51 o 
   2   8   2   272371.53   257101.95   3148.73 o 
   4   8   2   666410.88   676070.31   9169.03 o 
   6   8   2    34110.06    36258.24    772.26 o 
   8   8   2   733931.19   737542.00  11659.36 o 
  10   8   2     4979.48     6552.90    635.36 o 
  12   8   2   248069.20   223105.19   7043.98 o 
   0  10   2    69358.79    65583.46   1430.53 o 
   2  10   2   390865.97   386363.69   5040.41 o 
   4  10   2     8504.30    10111.67    519.72 o 
   6  10   2    85002.38    88816.98   1657.84 o 
   8  10   2    26479.75    32461.60   2451.61 o 
  10  10   2    25715.88    27849.40   1196.77 o 
   0  12   2   308661.97   294706.81   5471.57 o 
   2  12   2      781.92     2176.83    658.07 o 
   4  12   2   210685.02   204047.05   3345.24 o 
   6  12   2     3209.64     3308.84    647.02 o 
   8  12   2   154351.95   160847.64   3086.20 o 
  10  12   2      719.05      336.45    812.56 o 
   0  14   2    25693.64    26720.77   1226.21 o 
   2  14   2     2629.67     2536.45    464.76 o 
   4  14   2    69080.95    72196.84   1604.84 o 
   6  14   2    29771.57    31751.29   1153.64 o 
   8  14   2    66709.06    68888.70   2009.87 o 
   0  16   2    39588.18    37515.61   1447.13 o 
   2  16   2     8994.35     9288.72    662.40 o 
   4  16   2    42075.31    42015.80   1275.41 o 
   6  16   2    17890.60    17686.18    995.19 o 
   0  18   2     4872.33     3602.27    879.21 o 
   2  18   2   393851.97   348741.50   7433.91 o 
   4  18   2    29442.22    28401.46   1801.14 o 
   6  18   2   145550.12   159748.20   4336.24 o 
   0  20   2    33859.23    30831.49   1693.96 o 
   2  20   2      579.24     1867.61    941.21 o 
   1   1   3     2919.52     3812.31    179.35 o 
   3   1   3  1174444.38  1218787.50  14773.50 o 
   5   1   3    23369.07    24440.83    386.83 o 
   7   1   3    11494.02    12498.94    312.62 o 
   9   1   3   535015.56   539294.69   6902.03 o 
  11   1   3    11623.01    12850.50    605.66 o 
  13   1   3     8008.77     9638.91   1219.70 o 
   1   3   3    10531.99    11004.44    337.18 o 
   3   3   3  1860190.50  1902721.50  22930.17 o 
   5   3   3    12267.68    13153.62    279.21 o 
   7   3   3     8825.78    10489.01    346.32 o 
   9   3   3   619559.69   622531.81   9434.87 o 
  11   3   3     2705.00     3878.60    442.40 o 
  13   3   3    10363.68    11627.25   1093.99 o 
   1   5   3   475954.88   426604.41   5243.99 o 
   3   5   3  4406141.00  4651833.50  57680.55 o 
   5   5   3   214093.22   213658.70   2694.99 o 
   7   5   3   447865.59   448836.97   6214.45 o 
   9   5   3  1519242.25  1526267.38  24183.81 o 
  11   5   3   111828.80   105939.65   2330.58 o 
   1   7   3    16606.56    16025.48    546.46 o 
   3   7   3   846190.25   834284.81  10811.08 o 
   5   7   3     6671.21     8780.72    381.21 o 
   7   7   3     8532.79    10405.76    631.70 o 
   9   7   3   393937.53   404653.25   7098.39 o 
  11   7   3     2491.45     4370.31    584.05 o 
   1   9   3     3221.07     4636.80    375.91 o 
   3   9   3   437544.44   437828.81   5592.32 o 
   5   9   3    11466.99    12349.26    553.19 o 
   7   9   3    24659.84    27207.89    967.76 o 
   9   9   3   312040.69   315735.66   5378.24 o 
  11   9   3     5352.25     5703.37    739.92 o 
   1  11   3    12209.20    14049.91    603.66 o 
   3  11   3   753092.38   766798.50  10524.72 o 
   5  11   3    17320.57    19373.17    691.36 o 
   7  11   3     4949.38     5249.64    654.73 o 
   9  11   3   424810.94   432820.88   7612.05 o 
  11  11   3    10001.04     9430.56   4124.79 o 
   1  13   3     6024.12     7157.73    591.46 o 
   3  13   3   921261.19   943439.12  14588.87 o 
   5  13   3     2939.67     3354.16    594.89 o 
   7  13   3    28934.87    29634.21   1344.96 o 
   9  13   3   415943.94   440391.22   7447.38 o 
   1  15   3   122074.23   117971.66   2141.06 o 
   3  15   3  1154763.00  1177264.75  23167.32 o 
   5  15   3    74586.97    79924.84   1870.71 o 
   7  15   3   122097.86   124940.52   3709.73 o 
   1  17   3     5617.55     6004.28    690.47 o 
   3  17   3   161334.81   160377.22   4302.54 o 
   5  17   3     1953.25     1497.49    761.24 o 
   7  17   3    12990.05    11307.36   1573.08 o 
   1  19   3     1758.72      577.92    790.09 o 
   3  19   3   133481.02   120492.27   2793.58 o 
   5  19   3     2424.58     3172.44   2086.31 o 
   0   0   4    71399.20    70109.37   2873.62 o 
   2   0   4   175786.86   176916.36   2989.99 o 
   4   0   4   317409.72   327392.44   5976.09 o 
   6   0   4   282153.28   281378.19   5134.90 o 
   8   0   4   582863.81   577707.81  10420.13 o 
  10   0   4    93266.05    88217.05   2380.75 o 
  12   0   4    74435.28    68475.04   2997.29 o 
   0   2   4  1418871.38  1461268.88  22875.16 o 
   2   2   4     3837.11     5328.98    148.67 o 
   4   2   4   472122.78   466163.16   5943.99 o 
   6   2   4    77309.34    78768.18   1134.51 o 
   8   2   4   300685.84   296889.09   4151.62 o 
  10   2   4     1620.32     2379.30    327.12 o 
  12   2   4   203569.06   196067.59   4170.34 o 
   0   4   4   377533.31   353064.53   5885.81 o 
   2   4   4  1170375.25  1122953.50  14462.63 o 
   4   4   4    42915.55    42225.51    632.71 o 
   6   4   4    79789.42    80491.33   1185.81 o 
   8   4   4   200736.22   203052.41   3061.54 o 
  10   4   4     4880.10     5816.18    444.13 o 
  12   4   4    20797.64    21765.53    881.28 o 
   0   6   4    80793.78    73854.78   1991.70 o 
   2   6   4    19934.96    20029.06    392.88 o 
   4   6   4   119530.23   120542.08   1637.38 o 
   6   6   4    24575.32    25253.09    568.31 o 
   8   6   4   420906.78   421554.72   6437.53 o 
  10   6   4   115239.38   110754.12   2246.15 o 
  12   6   4   145938.03   140863.34   3050.77 o 
   0   8   4   354083.34   334088.16   6970.19 o 
   2   8   4   115399.27   107620.62   1468.75 o 
   4   8   4     1631.12     2813.76    281.39 o 
   6   8   4   651402.19   667358.38   9160.22 o 
   8   8   4    29307.15    30307.30    911.93 o 
  10   8   4   249721.91   244464.00   6240.40 o 
  12   8   4     2284.81     1022.81   1510.37 o 
   0  10   4   395073.78   383412.09   8114.51 o 
   2  10   4   455330.81   448532.75   5777.69 o 
   4  10   4     8855.76    11052.02    501.77 o 
   6  10   4     2125.42     2190.00    449.73 o 
   8  10   4    17956.45    19521.87    852.16 o 
  10  10   4    12610.93    14031.36    882.96 o 
   0  12   4      375.18      999.94    859.47 o 
   2  12   4   489085.00   498106.31   7968.61 o 
   4  12   4     1053.53      406.87    474.28 o 
   6  12   4   197339.17   197760.48   3319.67 o 
   8  12   4    75186.66    79172.58   1837.61 o 
  10  12   4    29086.39    31821.30   1408.12 o 
   0  14   4     4991.51     6796.56    777.96 o 
   2  14   4    78488.91    81638.63   1654.97 o 
   4  14   4    78234.83    79018.38   1762.20 o 
   6  14   4    19590.60    22904.86   1046.36 o 
   8  14   4   407568.53   421438.59   8757.46 o 
   0  16   4      663.47      971.92    823.07 o 
   2  16   4    62512.74    61091.84   1981.33 o 
   4  16   4    17819.47    19551.32   1107.64 o 
   6  16   4    88677.45    92905.75   3004.63 o 
   8  16   4     1966.84     1136.18   2618.27 o 
   0  18   4   438411.75   377285.28  10250.69 o 
   2  18   4    43569.23    42386.14   1811.14 o 
   4  18   4    80985.78    74770.16   2220.75 o 
   6  18   4    41797.26    33394.64   4215.93 o 
   0  20   4     1349.65     2675.09   1805.73 o 
   2  20   4     4011.70     2040.31   2103.58 o 
   1   1   5   140971.23   136396.02   1597.48 o 
   3   1   5    74893.19    72139.14    963.10 o 
   5   1   5   320900.97   317335.66   3963.66 o 
   7   1   5    15717.01    15848.75    366.25 o 
   9   1   5     9964.95    11604.13    420.48 o 
  11   1   5    57722.56    56042.46   1593.65 o 
  13   1   5    29326.34    28944.93   2011.17 o 
   1   3   5   917479.31   904220.50  10620.10 o 
   3   3   5    48615.10    47347.40    669.55 o 
   5   3   5  1087548.12  1111482.50  13428.17 o 
   7   3   5   121891.82   124827.31   1859.94 o 
   9   3   5   116478.07   110212.26   1867.54 o 
  11   3   5   403300.62   390401.25   6905.14 o 
  13   3   5     9303.36    13144.87   2010.91 o 
   1   5   5   436926.78   410540.88   4849.28 o 
   3   5   5   193830.59   194693.67   2588.54 o 
   5   5   5  1007620.69  1001260.00  13012.61 o 
   7   5   5     4579.43     5551.10    297.74 o 
   9   5   5     8352.27    10201.28    525.61 o 
  11   5   5   356338.31   349479.03   6169.59 o 
   1   7   5   210187.23   200177.30   2461.80 o 
   3   7   5   151051.42   146366.48   2010.74 o 
   5   7   5   157056.67   157518.41   2235.11 o 
   7   7   5   123495.84   124202.25   2023.41 o 
   9   7   5    57556.62    56341.50   1923.55 o 
  11   7   5    86206.62    85283.27   1992.88 o 
   1   9   5   130544.68   124327.37   2058.16 o 
   3   9   5    92316.38    89992.38   1344.81 o 
   5   9   5   374299.44   384267.09   5663.42 o 
   7   9   5    18212.69    18788.27    637.10 o 
   9   9   5     8585.15     9088.67    692.34 o 
  11   9   5    82713.61    83202.91   2002.70 o 
   1  11   5      893.56     2324.08    465.55 o 
   3  11   5     1386.69     2203.87    485.88 o 
   5  11   5     3235.53     4977.53    486.72 o 
   7  11   5     2610.42     2952.02    511.67 o 
   9  11   5     1931.79     1763.64    672.92 o 
   1  13   5   534126.12   550933.31  12444.66 o 
   3  13   5     1025.29     1332.01    553.36 o 
   5  13   5   893871.69   899818.38  14880.40 o 
   7  13   5    45035.02    48221.80   1777.00 o 
   9  13   5    74796.84    75477.27   1879.16 o 
   1  15   5    91049.00    91297.16   2418.29 o 
   3  15   5    16116.13    17472.70   1114.14 o 
   5  15   5   208110.42   207867.52   3730.37 o 
   7  15   5      772.12      460.06    740.12 o 
   1  17   5     3014.20     3023.65    843.24 o 
   3  17   5    87829.43    90863.05   3727.00 o 
   5  17   5     4077.10     6048.39   1214.30 o 
   7  17   5    45902.72    46230.28   5679.44 o 
   1  19   5    20015.14    18394.25   1811.23 o 
   3  19   5    18360.84    16938.80   2091.25 o 
   0   0   6   691547.06   639166.81  15010.46 o 
   2   0   6  2051564.75  2091603.12  32727.65 o 
   4   0   6    31606.08    31390.16    660.10 o 
   6   0   6  1791403.50  1823566.38  32489.07 o 
   8   0   6   415955.75   388857.19   7104.27 o 
  10   0   6    46491.54    44964.05   1423.38 o 
  12   0   6   609283.88   573218.31  20508.55 o 
   0   2   6  1839654.00  1798376.00  28200.34 o 
   2   2   6   130462.95   129696.44   1615.23 o 
   4   2   6    41754.88    39599.57    794.75 o 
   6   2   6   276949.41   279088.84   3668.62 o 
   8   2   6    74745.55    72966.43   1173.99 o 
  10   2   6    77433.62    75204.73   1370.09 o 
  12   2   6   494637.81   480710.00  10669.82 o 
   0   4   6  2463427.00  2472739.25  40670.55 o 
   2   4   6     2336.84     3579.41    192.81 o 
   4   4   6    21118.77    21686.94    400.22 o 
   6   4   6  2234268.00  2337739.75  30057.76 o 
   8   4   6   274971.72   275687.00   4129.62 o 
  10   4   6   321076.88   307942.94   5158.03 o 
  12   4   6   130610.20   124982.66   3480.59 o 
   0   6   6  3451547.75  3475585.50  57142.29 o 
   2   6   6   147188.20   136272.11   1825.07 o 
   4   6   6   197376.81   197297.89   2650.11 o 
   6   6   6   753610.62   771637.81  10537.59 o 
   8   6   6    14523.61    15567.73    567.07 o 
  10   6   6    13097.44    14974.07    683.22 o 
  12   6   6   499137.34   485903.47  10898.41 o 
   0   8   6    64740.55    66839.72   2568.68 o 
   2   8   6   281230.72   263963.41   3314.24 o 
   4   8   6    96220.42    98203.88   1582.93 o 
   6   8   6   603232.25   627889.38   9070.59 o 
   8   8   6    12230.25    13851.21    583.26 o 
  10   8   6     2693.73     3754.21    594.65 o 
   0  10   6  1226039.38  1243802.25  23807.74 o 
   2  10   6   208781.34   197825.39   2812.96 o 
   4  10   6   323049.19   314892.53   4717.37 o 
   6  10   6   412274.81   425837.50   6927.04 o 
   8  10   6   607369.62   620673.19  10072.35 o 
  10  10   6    12214.71    14840.14    920.98 o 
   0  12   6   433098.97   453463.09   9921.55 o 
   2  12   6     2119.60     3124.38    574.31 o 
   4  12   6    60127.12    60049.97   1260.60 o 
   6  12   6   751886.62   774520.00  11703.79 o 
   8  12   6   112975.38   117170.67   3006.43 o 
  10  12   6    51551.05    46640.72   3759.88 o 
   0  14   6  1648880.75  1705435.38  68516.28 o 
   2  14   6   176133.25   180871.47   4884.30 o 
   4  14   6    73502.91    72289.47   1779.50 o 
   6  14   6   403081.00   428608.72   7166.17 o 
   8  14   6     7173.05     7242.96    875.75 o 
   0  16   6   265059.25   234893.03   7214.49 o 
   2  16   6    97409.94    92491.28   3383.66 o 
   4  16   6     3683.33     4647.40    917.67 o 
   6  16   6   572244.31   595491.62  14246.54 o 
   0  18   6   160543.70   139778.39   4313.29 o 
   2  18   6    11517.42    11542.55   1129.45 o 
   4  18   6    21844.74    21059.02   1721.77 o 
   1   1   7    61155.41    57401.89    717.29 o 
   3   1   7   483895.31   468100.41   5767.10 o 
   5   1   7    40399.35    38857.04    618.22 o 
   7   1   7    57893.55    56672.59    931.62 o 
   9   1   7   148995.73   144950.28   2373.00 o 
  11   1   7    42813.06    40911.91   1161.24 o 
   1   3   7   101217.02    97976.96   1228.54 o 
   3   3   7   142566.81   138165.19   1805.77 o 
   5   3   7   172447.11   164720.12   2223.59 o 
   7   3   7     5572.86     7397.29    516.16 o 
   9   3   7    99650.39    96124.38   1602.14 o 
  11   3   7    89513.23    88320.22   2074.26 o 
   1   5   7   124155.92   120629.59   1557.67 o 
   3   5   7   147578.09   140892.81   1829.53 o 
   5   5   7     9037.16    10885.90    376.66 o 
   7   5   7   230533.64   228469.12   3447.92 o 
   9   5   7    17925.75    18613.45    608.82 o 
  11   5   7      704.41     1158.78    458.87 o 
   1   7   7   112014.02   109923.07   1485.15 o 
   3   7   7   292984.84   288259.97   3884.87 o 
   5   7   7   124194.12   129150.83   2009.01 o 
   7   7   7    42075.41    41428.00    908.32 o 
   9   7   7   140919.83   136747.78   2377.94 o 
  11   7   7    78424.75    75211.55   1802.63 o 
   1   9   7    63106.35    61894.20   1007.79 o 
   3   9   7   419062.47   418925.47   5858.10 o 
   5   9   7    35674.65    37698.80    887.82 o 
   7   9   7    76235.77    78928.51   1623.39 o 
   9   9   7   143889.44   140305.36   2840.50 o 
  11   9   7    40067.23    40923.39   1919.23 o 
   1  11   7    14402.73    15726.49    764.63 o 
   3  11   7   101826.79   104510.57   1925.01 o 
   5  11   7    22094.78    23806.90    762.82 o 
   7  11   7     5561.41     5492.97    576.98 o 
   9  11   7    51569.36    54651.57   1592.56 o 
   1  13   7    20191.62    24315.83    961.73 o 
   3  13   7    10155.99    10785.06    723.11 o 
   5  13   7    68691.12    70125.26   1576.92 o 
   7  13   7     2145.22     1898.80    606.32 o 
   9  13   7    26803.94    26422.56   2232.11 o 
   1  15   7    22723.24    24103.18   1825.54 o 
   3  15   7    14332.55    16173.00    995.87 o 
   5  15   7     1624.32     1053.11    661.86 o 
   7  15   7    52552.64    53470.45   1892.40 o 
   1  17   7    43236.53    41835.88   3095.83 o 
   3  17   7   166115.20   165890.09   6049.21 o 
   5  17   7    35967.97    35764.09   1894.46 o 
   1  19   7    23793.19    17794.44   1962.44 o 
   3  19   7   120702.09    95550.00   6413.46 o 
   0   0   8   261990.06   257734.55   7404.46 o 
   2   0   8   726713.94   697377.50  10989.54 o 
   4   0   8     1203.63     2294.91    246.07 o 
   6   0   8    40091.25    37842.77   1711.60 o 
   8   0   8    64021.48    62514.68   1653.19 o 
  10   0   8    53364.10    52953.00   1622.42 o 
  12   0   8     4455.64     4662.05   1045.85 o 
   0   2   8   391697.91   380274.62   6026.81 o 
   2   2   8   156971.62   149677.11   1844.53 o 
   4   2   8   681211.12   669493.56   8491.85 o 
   6   2   8     1597.19     3309.59    325.27 o 
   8   2   8   545119.50   530153.38   8104.01 o 
  10   2   8    15272.76    15813.42    603.78 o 
  12   2   8   123934.28   122481.62   4128.50 o 
   0   4   8   162738.36   152053.73   2617.50 o 
   2   4   8    21685.39    23153.27    422.92 o 
   4   4   8    87228.98    85875.43   1263.37 o 
   6   4   8    11400.70    12580.14    425.30 o 
   8   4   8    92826.91    91053.09   1548.72 o 
  10   4   8    48138.20    45989.43   1156.58 o 
  12   4   8    88872.79    89974.64   3978.73 o 
   0   6   8    28721.74    28004.80    644.93 o 
   2   6   8    81065.37    79626.44   1139.74 o 
   4   6   8    75816.13    76827.52   1215.56 o 
   6   6   8   113883.44   114389.34   1797.77 o 
   8   6   8    42072.68    42308.20    944.82 o 
  10   6   8    16853.28    18930.92    985.35 o 
  12   6   8     2035.17     2952.28   1348.51 o 
   0   8   8      903.22     2188.52    434.09 o 
   2   8   8  1005520.38   984936.06  12786.80 o 
   4   8   8   102672.53   104683.55   1615.82 o 
   6   8   8   235864.47   232477.53   3768.58 o 
   8   8   8   183311.72   184841.98   3093.18 o 
  10   8   8   194758.89   190086.12   3662.03 o 
   0  10   8    18197.37    19400.30    869.77 o 
   2  10   8    22266.68    23129.06    641.89 o 
   4  10   8   174919.66   178857.11   2862.61 o 
   6  10   8    48470.04    50568.43   1110.62 o 
   8  10   8   266820.81   274742.81   4722.52 o 
  10  10   8     9757.88     9386.34    836.95 o 
   0  12   8     1421.46     1509.42    839.70 o 
   2  12   8   229909.45   234539.55   4329.72 o 
   4  12   8     6475.55     7683.52    577.95 o 
   6  12   8   100278.95   104073.15   1903.14 o 
   8  12   8     5119.80     5504.24    755.46 o 
   0  14   8    20041.79    22921.07   1500.86 o 
   2  14   8    73428.40    75190.11   1876.10 o 
   4  14   8    26521.16    25790.01   1126.63 o 
   6  14   8    57567.79    59675.58   1623.05 o 
   8  14   8     6944.71     6427.86   1132.01 o 
   0  16   8    50321.34    36286.96   2431.01 o 
   2  16   8    78111.67    79260.90   4239.48 o 
   4  16   8     5970.92     5213.01    938.60 o 
   6  16   8    10372.61     9435.70   1084.50 o 
   0  18   8    81998.80    64927.01   6644.43 o 
   2  18   8    99940.83    83516.16   3239.89 o 
   4  18   8   219702.00   236392.62  12720.77 o 
   1   1   9    24831.93    24351.26    361.85 o 
   3   1   9  2709096.25  2704555.75  31505.19 o 
   5   1   9    11799.58    12666.19    395.89 o 
   7   1   9   200668.97   194599.64   3049.61 o 
   9   1   9   804393.38   785233.38  12412.19 o 
  11   1   9     1523.27     2839.78    412.83 o 
   1   3   9     5917.65     7329.81    222.87 o 
   3   3   9   311577.31   305740.78   3868.61 o 
   5   3   9    16714.89    17463.71    442.49 o 
   7   3   9    41203.04    41222.28    825.74 o 
   9   3   9   265321.75   259113.86   4145.39 o 
  11   3   9     7606.06     8912.80    658.73 o 
   1   5   9   226811.94   224122.64   2804.68 o 
   3   5   9   503589.47   500284.38   6397.18 o 
   5   5   9   478079.50   469945.16   6535.83 o 
   7   5   9     1664.42     2813.23    320.68 o 
   9   5   9   548274.81   528845.06   8624.12 o 
  11   5   9   163817.22   153330.30   3231.41 o 
   1   7   9    10042.79    11123.98    341.16 o 
   3   7   9   659959.06   673129.12   9212.08 o 
   5   7   9    12225.24    13389.88    470.63 o 
   7   7   9     2605.33     4119.04    557.97 o 
   9   7   9   308968.12   308198.28   4922.11 o 
  11   7   9     3594.52     5516.17   1285.28 o 
   1   9   9     9705.45    10374.54    452.84 o 
   3   9   9  1919906.50  1965770.00  27879.70 o 
   5   9   9    29391.68    30596.41    762.71 o 
   7   9   9   174206.19   173237.78   2960.81 o 
   9   9   9   599499.56   596961.38   9247.93 o 
   1  11   9    33571.90    31902.53    866.47 o 
   3  11   9   934095.12   929883.94  13381.74 o 
   5  11   9    12481.89    15311.23    762.72 o 
   7  11   9    55389.19    56608.59   1480.44 o 
   9  11   9   443913.47   466373.94   9845.14 o 
   1  13   9     3299.09     3552.40    698.01 o 
   3  13   9    47875.40    49987.46   1429.55 o 
   5  13   9    47930.23    49125.83   1215.65 o 
   7  13   9    46140.49    47152.04   1629.61 o 
   9  13   9   130151.27   138391.42   7649.63 o 
   1  15   9    59382.85    61938.01   2069.96 o 
   3  15   9   284895.81   299185.09   5707.21 o 
   5  15   9   106802.39   107940.20   2565.67 o 
   7  15   9     4435.63     4871.72   1668.80 o 
   1  17   9     3772.65     4030.20   1080.28 o 
   3  17   9   451691.28   428782.34  18374.01 o 
   5  17   9    23185.29    20901.76   6636.57 o 
   0   0  10   447079.41   435085.94  10296.91 o 
   2   0  10    45271.99    44676.69    840.08 o 
   4   0  10    97978.34    95714.61   2141.49 o 
   6   0  10   565958.12   557830.12  11143.23 o 
   8   0  10   194824.17   188455.50   4372.19 o 
  10   0  10   850129.12   801206.62  18968.49 o 
   0   2  10    13896.59    15253.81    498.05 o 
   2   2  10   455727.88   442844.31   5413.40 o 
   4   2  10     5933.50     7229.72    292.44 o 
   6   2  10   353985.25   347051.94   5185.80 o 
   8   2  10    32521.10    31779.36    750.96 o 
  10   2  10    28245.04    27645.73    781.90 o 
  12   2  10    28263.38    25406.03   1906.46 o 
   0   4  10  2263786.50  2298763.25  40572.49 o 
   2   4  10   109658.55   109842.10   1446.76 o 
   4   4  10   337063.06   328463.25   4291.15 o 
   6   4  10   341332.69   337202.50   5018.90 o 
   8   4  10    12298.27    13422.99    510.64 o 
  10   4  10    88415.73    83977.34   1782.66 o 
   0   6  10   296679.53   288166.72   5268.55 o 
   2   6  10    68320.32    68297.17   1020.02 o 
   4   6  10     2641.63     4128.73    353.52 o 
   6   6  10   579512.12   600233.75   8762.57 o 
   8   6  10    27541.33    28429.83    787.84 o 
  10   6  10   160064.91   155433.22   2853.60 o 
   0   8  10    15626.15    16280.34    681.97 o 
   2   8  10    48315.96    50160.27    933.51 o 
   4   8  10    54005.83    55108.71    980.24 o 
   6   8  10    19341.59    21419.38    667.56 o 
   8   8  10   415567.22   406581.28   6411.88 o 
  10   8  10   162174.28   159332.69   3638.18 o 
   0  10  10   616942.94   614809.94  13185.45 o 
   2  10  10    58624.79    59314.14   1229.95 o 
   4  10  10   338106.03   331239.38   4740.71 o 
   6  10  10    17677.50    18887.73    707.18 o 
   8  10  10      805.01     1141.20    497.96 o 
  10  10  10   146687.39   148149.19   5386.79 o 
   0  12  10   719927.69   713137.00  15181.89 o 
   2  12  10     2015.89     2219.97    540.60 o 
   4  12  10   177344.80   179037.23   4943.96 o 
   6  12  10   106980.07   108448.07   2216.75 o 
   8  12  10    79039.27    80550.65   2148.89 o 
   0  14  10   435228.91   444458.53  15065.89 o 
   2  14  10    25542.20    26005.38   1385.51 o 
   4  14  10    10014.45     9102.91    816.45 o 
   6  14  10   534568.06   549351.81  11911.85 o 
   8  14  10    29103.88    24639.38   4477.35 o 
   0  16  10   106987.14   111280.49  19483.77 o 
   2  16  10     3731.97     4078.25    903.87 o 
   4  16  10    30256.57    30386.20   1387.37 o 
   6  16  10     1007.42     -142.34   2161.21 o 
   0  18  10   113384.02   136368.30   8829.74 o 
   2  18  10   154902.56   154134.53   9368.52 o 
   1   1  11   104928.77   102023.23   1297.23 o 
   3   1  11   283727.88   286081.16   3783.96 o 
   5   1  11   290637.75   281689.81   4205.98 o 
   7   1  11     5803.11     6225.36    580.97 o 
   9   1  11    21785.72    22513.61    680.23 o 
  11   1  11   110717.91   106939.63   2094.07 o 
   1   3  11   236100.12   234803.08   2849.07 o 
   3   3  11   192791.33   191729.42   2496.13 o 
   5   3  11   102096.60   100923.67   1705.54 o 
   7   3  11   269959.84   264426.03   4201.03 o 
   9   3  11    38784.55    38245.71    928.26 o 
  11   3  11    67908.62    64781.98   1529.88 o 
   1   5  11      352.81     1304.02    234.43 o 
   3   5  11    68528.98    66904.64   1005.62 o 
   5   5  11    52171.07    54321.32   1043.66 o 
   7   5  11    97055.73    95771.72   1722.59 o 
   9   5  11     2556.37     3270.92    442.56 o 
  11   5  11     3816.24     3122.77   2441.36 o 
   1   7  11   228405.81   230344.22   3145.30 o 
   3   7  11     8815.52     9992.97    418.34 o 
   5   7  11   234737.00   232817.91   3422.07 o 
   7   7  11    93681.84    94805.69   1946.48 o 
   9   7  11    11478.76    11136.56    634.87 o 
   1   9  11    89209.77    92633.14   1574.35 o 
   3   9  11   259207.03   257379.16   3901.72 o 
   5   9  11   284031.94   290231.28   4049.63 o 
   7   9  11    10146.78    11234.09    671.99 o 
   9   9  11    18097.44    20535.55    846.87 o 
   1  11  11    33985.55    34605.25   1019.03 o 
   3  11  11    35078.66    36677.66    958.43 o 
   5  11  11    61817.48    63759.14   1762.69 o 
   7  11  11     3176.47     3782.64    567.62 o 
   9  11  11     5881.69     5738.54   1289.87 o 
   1  13  11    81275.56    81895.34   1846.50 o 
   3  13  11   196151.70   198307.17   6939.03 o 
   5  13  11    11549.08    12415.95    822.63 o 
   7  13  11   201120.59   197218.03   5364.56 o 
   1  15  11     3099.22     3274.85   1067.68 o 
   3  15  11     6690.45     7190.93    919.24 o 
   5  15  11      840.49      451.50    753.10 o 
   1  17  11    85077.76    69823.07   2866.90 o 
   3  17  11    15798.64    16865.35   2020.27 o 
   0   0  12  1988023.75  2005733.00  46775.80 o 
   2   0  12    77903.59    76083.45   1456.50 o 
   4   0  12   147429.11   145872.28   3187.81 o 
   6   0  12   432588.41   433753.78   9456.04 o 
   8   0  12    19848.02    20299.60    891.89 o 
  10   0  12     4697.69     6173.79   1092.19 o 
   0   2  12   230365.03   227920.14   3954.01 o 
   2   2  12    13817.01    14184.94    322.91 o 
   4   2  12   102927.84   104887.02   1723.89 o 
   6   2  12   635251.25   638203.88   9291.76 o 
   8   2  12    79746.18    79961.75   1559.03 o 
  10   2  12    22139.85    21861.04    725.48 o 
   0   4  12  1588796.12  1631645.50  28902.74 o 
   2   4  12    97981.25    97828.48   1444.45 o 
   4   4  12   368154.88   366343.81   4782.23 o 
   6   4  12   491069.88   483161.50   7439.19 o 
   8   4  12   394954.78   384808.59   6004.14 o 
  10   4  12     3660.44     4240.80    524.26 o 
   0   6  12   562755.81   576980.31  11060.38 o 
   2   6  12   414065.03   410839.81   5715.49 o 
   4   6  12    14700.62    15798.31    477.72 o 
   6   6  12  1103744.38  1109622.25  16741.24 o 
   8   6  12    29785.32    28944.12    844.77 o 
  10   6  12   117544.05   114798.38   2339.57 o 
   0   8  12   706954.19   717526.62  13743.31 o 
   2   8  12   236111.25   238749.55   3612.42 o 
   4   8  12     4985.62     6531.18    433.92 o 
   6   8  12    92961.90    95446.88   1689.35 o 
   8   8  12     4347.94     4977.76    546.27 o 
  10   8  12    28360.86    29290.83   1364.34 o 
   0  10  12   435374.03   437293.03   9398.61 o 
   2  10  12    45181.91    46101.65   1067.03 o 
   4  10  12     5275.18     6321.65    479.33 o 
   6  10  12   738632.38   737587.69  11925.61 o 
   8  10  12    26890.70    28541.33    948.70 o 
   0  12  12   514587.19   498344.53  14217.42 o 
   2  12  12    12406.06    12374.70    737.21 o 
   4  12  12    44146.04    45174.97   1240.37 o 
   6  12  12   113051.37   120617.55   2532.94 o 
   8  12  12    49806.05    51413.46   2263.41 o 
   0  14  12   249749.19   264214.38   7123.22 o 
   2  14  12   278572.00   280186.62   5570.29 o 
   4  14  12    12879.37    11946.81    937.18 o 
   6  14  12   592571.44   619240.31  13471.51 o 
   0  16  12   586301.12   596581.12  56331.41 o 
   2  16  12     1861.56     1773.87    927.60 o 
   4  16  12    85879.59    86990.20   4605.27 o 
   1   1  13    25976.69    25508.16    473.61 o 
   3   1  13   320919.03   323512.94   4477.17 o 
   5   1  13    22013.04    21488.96    579.16 o 
   7   1  13    24957.57    24590.97    845.91 o 
   9   1  13   128745.91   123053.46   2321.23 o 
  11   1  13    28305.77    27662.72   1625.88 o 
   1   3  13    41199.36    41763.46    666.17 o 
   3   3  13   113981.38   117757.32   1717.96 o 
   5   3  13    88184.62    88174.41   1593.62 o 
   7   3  13     1392.08     3674.75    530.09 o 
   9   3  13    88566.45    88302.48   1745.20 o 
  11   3  13    57391.18    51799.44   3203.30 o 
   1   5  13    82321.82    82395.80   1243.28 o 
   3   5  13    52861.88    53038.95    931.95 o 
   5   5  13     9413.04    10423.79    463.83 o 
   7   5  13   159779.89   156806.70   2676.60 o 
   9   5  13     4277.53     4691.92    519.59 o 
   1   7  13    54730.54    54971.49   1031.17 o 
   3   7  13   217497.56   221090.48   3383.59 o 
   5   7  13    70850.27    69908.42   1330.52 o 
   7   7  13    18879.19    19599.30    680.52 o 
   9   7  13   121091.78   119156.56   2306.96 o 
   1   9  13    32290.08    32462.70    832.69 o 
   3   9  13   301973.66   312770.75   4884.69 o 
   5   9  13    22001.11    23546.90    711.24 o 
   7   9  13    36685.62    37069.98   1142.51 o 
   9   9  13   124305.45   126344.62   4688.16 o 
   1  11  13     5846.00     7543.87    627.76 o 
   3  11  13    89008.89    90156.09   1733.51 o 
   5  11  13    11747.56    11929.21    730.78 o 
   7  11  13     1647.28     1597.98    619.08 o 
   1  13  13     8478.68     9907.22    929.18 o 
   3  13  13    16617.55    19179.97   1144.23 o 
   5  13  13    37322.75    36691.91   1805.05 o 
   7  13  13     3085.52     4922.71   1149.66 o 
   1  15  13    18974.94    19001.59   1351.62 o 
   3  15  13     2967.10      732.67   1163.07 o 
   5  15  13     1887.58      722.35   2133.26 o 
   0   0  14    92889.93    88978.70   3385.87 o 
   2   0  14   283556.75   278837.56   4852.43 o 
   4   0  14    62528.59    63099.32   1635.46 o 
   6   0  14    76772.12    76821.46   2045.18 o 
   8   0  14    12895.38    13816.57    827.72 o 
  10   0  14     9050.02     9149.90   1030.69 o 
   0   2  14     5087.08     6267.42    462.76 o 
   2   2  14   399678.19   398155.28   5579.62 o 
   4   2  14    47002.77    49209.16    965.50 o 
   6   2  14    93995.91    94220.55   1747.31 o 
   8   2  14    21950.43    21909.91    700.15 o 
  10   2  14   218357.03   214566.48   4072.01 o 
   0   4  14    58331.60    60517.59   1325.52 o 
   2   4  14   170394.86   173406.70   2552.46 o 
   4   4  14   205299.84   205599.06   3356.80 o 
   6   4  14   179810.03   179447.95   2992.78 o 
   8   4  14   543395.56   537815.88   8689.94 o 
  10   4  14    31249.87    30303.86   1679.27 o 
   0   6  14   270946.72   277517.97   5664.62 o 
   2   6  14   421539.72   417101.06   5824.39 o 
   4   6  14     1017.49     1583.87    444.21 o 
   6   6  14      555.02     1353.33    421.46 o 
   8   6  14    60094.44    60070.22   1286.54 o 
  10   6  14    30331.94    31406.67   5503.68 o 
   0   8  14   272451.34   274602.81   5497.45 o 
   2   8  14      419.63      214.39    536.44 o 
   4   8  14   297374.47   292074.38   4432.66 o 
   6   8  14     1243.86     1566.59    529.17 o 
   8   8  14    65304.86    66371.57   1672.59 o 
   0  10  14    30052.29    29518.66   1414.70 o 
   2  10  14      134.45      544.90    450.04 o 
   4  10  14    14862.18    15799.68    682.54 o 
   6  10  14     6223.84     7585.53    692.35 o 
   8  10  14    88403.48    84962.54   2912.73 o 
   0  12  14     9193.16    10024.30   1337.74 o 
   2  12  14    83196.62    86008.66   1838.86 o 
   4  12  14   212110.84   211164.05   3742.85 o 
   6  12  14    25289.75    24516.44   1256.44 o 
   0  14  14   199684.95   207991.84   8271.17 o 
   2  14  14   361460.94   368621.41  10184.19 o 
   4  14  14     2877.01     2621.03    791.55 o 
   6  14  14      775.27    -1263.31   3620.75 o 
   2  16  14      590.30      632.43   3076.23 o 
   1   1  15   320759.31   317417.44   4181.71 o 
   3   1  15   414798.28   407705.25   6063.47 o 
   5   1  15   520207.75   513304.41   7815.85 o 
   7   1  15    32146.42    34235.47    869.39 o 
   9   1  15   484325.44   467708.03   7957.47 o 
   1   3  15    54125.19    53979.70    948.10 o 
   3   3  15   452666.09   446080.28   6609.13 o 
   5   3  15   119584.91   121112.27   2259.12 o 
   7   3  15     2614.88     2603.56    406.97 o 
   9   3  15   145713.44   145280.86   2718.43 o 
   1   5  15     9096.27    10111.91    434.75 o 
   3   5  15  1113623.25  1138516.62  17179.17 o 
   5   5  15   121503.45   122808.83   2279.05 o 
   7   5  15    86140.52    87441.82   1798.07 o 
   9   5  15   291943.62   291815.84   4929.21 o 
   1   7  15     2749.11     4445.77    397.37 o 
   3   7  15   234395.70   233085.52   3589.88 o 
   5   7  15     4464.39     5786.63    504.04 o 
   7   7  15     1891.74     3489.14    510.33 o 
   9   7  15   167001.56   155752.23  10775.38 o 
   1   9  15   287720.25   287052.22   4492.60 o 
   3   9  15   233020.86   233514.22   4849.18 o 
   5   9  15   514760.94   507182.94   8417.96 o 
   7   9  15    17784.06    20652.68   1278.20 o 
   1  11  15    83528.58    84985.88   1946.97 o 
   3  11  15   382510.44   391225.34   6551.50 o 
   5  11  15    96881.94    97286.54   2154.99 o 
   1  13  15    70980.72    74316.94   2130.46 o 
   3  13  15   323610.91   316127.91   5692.32 o 
   5  13  15   181977.75   190354.56   4668.28 o 
   1  15  15      753.56      421.09   1698.41 o 
   0   0  16    65620.38    67628.47   1999.73 o 
   2   0  16    66941.94    67111.02   1707.68 o 
   4   0  16   133266.41   134759.73   3620.61 o 
   6   0  16   183178.83   189714.00   4448.77 o 
   8   0  16   266547.81   267518.00   6638.51 o 
   0   2  16   525009.38   517735.03   9491.66 o 
   2   2  16      486.78     1382.04    404.38 o 
   4   2  16   126434.06   127619.32   2237.63 o 
   6   2  16    63529.34    64831.18   1616.22 o 
   8   2  16   115656.54   115515.37   2368.43 o 
   0   4  16    64554.41    64706.48   1679.43 o 
   2   4  16   347246.38   342651.25   4697.31 o 
   4   4  16    29815.19    31170.16    807.10 o 
   6   4  16    68823.80    69147.84   1516.67 o 
   8   4  16    77871.47    78599.53   1748.36 o 
   0   6  16    63510.93    67552.83   1834.96 o 
   2   6  16     3337.31     3795.63    420.67 o 
   4   6  16    29355.13    29980.80    821.82 o 
   6   6  16      655.61      822.44    444.02 o 
   8   6  16   174671.89   179108.61   3730.45 o 
   0   8  16   198192.69   206034.56   6674.74 o 
   2   8  16    28346.57    29613.11    986.21 o 
   4   8  16     1257.42     1861.51    478.81 o 
   6   8  16   363964.19   369269.78   6216.45 o 
   8   8  16    19133.14    20622.70   3585.74 o 
   0  10  16   240887.77   243618.91   6296.59 o 
   2  10  16   210080.06   216454.81   4002.95 o 
   4  10  16     1265.18     1335.45    511.98 o 
   6  10  16     3097.24     3752.42    723.77 o 
   0  12  16     3524.53     3534.82   1068.40 o 
   2  12  16   187333.20   183360.61   4221.51 o 
   4  12  16     1225.24     1963.34    645.02 o 
   0  14  16    13353.76    17264.07   2600.41 o 
   2  14  16    26262.80    24212.89   2070.42 o 
   4  14  16    23988.27    25993.34   2593.96 o 
   1   1  17   117007.32   117130.01   1728.62 o 
   3   1  17     9790.05    10671.39    569.20 o 
   5   1  17    67738.32    68021.52   1539.86 o 
   7   1  17   127257.34   127956.96   2603.17 o 
   9   1  17     1292.52     1117.20    896.24 o 
   1   3  17   141345.97   140915.77   2257.28 o 
   3   3  17    11286.96    12047.58    538.39 o 
   5   3  17   156547.47   155711.67   2901.32 o 
   7   3  17    56745.43    57003.67   1572.94 o 
   1   5  17      311.11      463.74    369.26 o 
   3   5  17   297702.03   301640.06   4825.41 o 
   5   5  17     7255.26     8369.39    557.45 o 
   7   5  17    15154.54    14671.96    731.07 o 
   1   7  17   144084.12   144715.20   3628.60 o 
   3   7  17     2488.71     3792.52    500.57 o 
   5   7  17   122063.84   119022.19   2278.51 o 
   7   7  17    98533.05   100113.29   2931.65 o 
   1   9  17   105236.59   107805.36   4288.21 o 
   3   9  17    22039.94    22896.79    975.37 o 
   5   9  17    57146.11    59340.89   1670.61 o 
   7   9  17   127706.49   126489.59   6158.90 o 
   1  11  17    54218.46    55177.54   1852.88 o 
   3  11  17     3082.55     3518.92    633.88 o 
   5  11  17    44874.75    46871.95   2222.07 o 
   1  13  17    55556.66    58528.78   2148.85 o 
   3  13  17    29429.46    38407.64   2787.18 o 
   0   0  18   309663.50   310557.69   7792.53 o 
   2   0  18    43365.93    43407.26   1379.02 o 
   4   0  18     1932.94     1676.28    836.42 o 
   6   0  18   562459.50   561479.69  18202.83 o 
   0   2  18   415606.22   410016.59  10529.81 o 
   2   2  18    55886.11    55446.39   1125.45 o 
   4   2  18    24821.49    25235.82    847.00 o 
   6   2  18    60935.26    60665.78   1540.54 o 
   8   2  18     9451.55    13205.80   1807.29 o 
   0   4  18   258369.44   245935.95   7119.98 o 
   2   4  18   340253.72   329636.97   5253.55 o 
   4   4  18    25853.70    25606.31    883.79 o 
   6   4  18   616549.88   614076.88  11290.17 o 
   8   4  18    42949.15    58546.63   9609.94 o 
   0   6  18   691665.44   660372.00  22383.68 o 
   2   6  18    26738.02    28107.74    832.22 o 
   4   6  18   185610.61   187224.28   3323.84 o 
   6   6  18   208929.25   206125.27   4221.98 o 
   0   8  18    62393.13    60778.52   2409.32 o 
   2   8  18     1130.02      892.72    550.23 o 
   4   8  18    49633.94    49411.54   1755.31 o 
   6   8  18   224901.52   244126.28  10617.40 o 
   0  10  18   546703.38   562882.81  33079.38 o 
   2  10  18    11427.21    10475.87    843.36 o 
   4  10  18    69423.68    72541.50   2637.16 o 
   0  12  18    61001.94    67559.73   2751.04 o 
   2  12  18    47866.95    51726.04   2285.85 o 
   4  12  18     6607.87     4920.11   1600.82 o 
   1   1  19     3355.90     4682.43    592.50 o 
   3   1  19     3585.17     4418.15    523.16 o 
   5   1  19    60964.38    61269.02   1539.14 o 
   7   1  19    39582.51    31822.89   3486.06 o 
   1   3  19    24874.97    24374.74    738.87 o 
   3   3  19   287987.03   279874.56   4590.66 o 
   5   3  19    12827.11    13289.56    756.66 o 
   7   3  19    35918.36    34139.37   3689.98 o 
   1   5  19    18710.25    19955.11    809.13 o 
   3   5  19   178550.19   176206.89   5352.17 o 
   5   5  19    52640.81    54018.70   1454.85 o 
   7   5  19     4519.42     4697.00   1503.01 o 
   1   7  19    30747.40    30832.51   1550.30 o 
   3   7  19    92791.81    91484.31   2603.77 o 
   5   7  19    53366.89    55179.41   1782.23 o 
   1   9  19     5431.42     5879.32    815.70 o 
   3   9  19     9746.57    10198.44    737.44 o 
   5   9  19    72017.74    59538.00   5876.74 o 
   1  11  19      419.36     -415.40   1240.06 o 
   0   0  20  1043954.06   983551.44  39337.64 o 
   2   0  20   144554.66   140360.09   3838.70 o 
   4   0  20    66484.25    61541.01   3281.02 o 
   6   0  20   213693.28   183417.59  10821.35 o 
   0   2  20     1533.07     1872.66    687.44 o 
   2   2  20    57168.45    55047.17   1676.34 o 
   4   2  20   208594.70   203860.23   5926.01 o 
   6   2  20    49001.14    48364.08   3581.84 o 
   0   4  20    45025.04    45409.69   2134.79 o 
   2   4  20    81628.54    78586.84   2921.12 o 
   4   4  20    63616.68    63305.20   2206.33 o 
   6   4  20   105566.46   108214.43   8333.08 o 
   0   6  20    84217.15    79834.25   4148.63 o 
   2   6  20      809.83     1999.37    676.30 o 
   4   6  20   203810.42   195725.86   5858.56 o 
   0   8  20   261375.27   257383.00  21052.40 o 
   2   8  20   311301.22   275982.12   8343.95 o 
   4   8  20     3572.43     3957.36   1049.31 o 
   0  10  20   232628.89   253351.45  12115.91 o 
   2  10  20     1815.60     1672.98   1715.18 o 
   1   1  21    20355.93    21664.44   1035.28 o 
   3   1  21   571257.88   536373.44  15434.25 o 
   5   1  21     1200.16     1631.43   1426.51 o 
   1   3  21     4391.95     4249.23    621.82 o 
   3   3  21    46288.28    48794.53   2204.03 o 
   5   3  21    14519.73    14583.57   2761.63 o 
   1   5  21    93052.43    90101.63   2718.95 o 
   3   5  21    85797.45    85437.92   2737.03 o 
   1   7  21     1979.96     2718.91   1194.93 o 
   3   7  21   143828.02   125353.07   6796.21 o 
   1   9  21    10456.93     9003.72   1848.50 o 
   0   0  22    64864.52    63000.89   5028.19 o 
   2   0  22     2201.41     2274.38   1276.68 o 
   4   0  22    23953.09    21354.65   2618.03 o 
   0   2  22    35085.18    32241.07   1676.56 o 
   2   2  22   128783.68   122940.70   4454.06 o 
   4   2  22      609.29      304.42   2094.26 o 
   0   4  22    89833.58    79947.34   3501.35 o 
   2   4  22    81443.70    83516.48   5929.40 o 
   0   6  22      274.79     1546.45   1265.75 o 
   2   6  22     2088.63     4126.73   1897.55 o 
   1   1  23    76350.29    71028.55   3529.24 o 
   3   1  23     1721.06     -644.09   2635.96 o 
   1   3  23    85451.64    75472.75   5294.18 o 
                                                 
